# Supplementary material for: Temporal Uncoupling between Energy Acquisition and Allocation to Reproduction in a Herbivorous-Detritivorous Fish
Source: PLoS One. 2016 Mar 3;11(3):e0150082. doi: 10.1371/journal.pone.0150082 (PMC4777362; doi:10.1371/journal.pone.0150082)
Supplement: S1 Table — Raw data of the individuals of L. alata from which we draw the conclusions presented in the manuscript. Abreviations of attributes are as follows: sl_mm = standard length in milimeters, mass_g = mass in grams, %c = percentage of carbon, %n = percentage of nitrogen, le = lipid-extracted samples, d13c = δ13C, d15n = δ15N, r_d = RNA:DNA ratio, M = muscle, L = liver, G = gonad, EGG = eggs. Sex: F = female, M = male, U = unknown. (XLS) [file pone.0150082.s004.xls]

## Sheet: Sheet1
season	sex	sl_mm	mass_g	%c.EGG	%c.G	%c.L	%c.M	%n.EGG	%n.G	%n.L	%n.M	%c_le.G	%c_le.L	%c_le.M	%n_le.G	%n_le.L	%n_le.M	d13c.EGG	d13c.G	d13c.L	d13c.M	d13c_le.G	d13c_le.L	d13c_le.M	d15n.EGG	d15n.G	d15n.L	d15n.M	d15n_le.G	d15n_le.L	d15n_le.M	r_d.EGG	r_d.G	r_d.M
Dry	F	360	950		45.24	49.18	45.23		14.17	13.05	14.24								-26.31	-28	-25.81					3.91	3.88	6.18					39.05	7.92
Dry	U	380	1070		42.83	45.27	42.24		12.74	7.13	13.42	37.6	37.9	40.4	13.1	8.7	13.3		-28.26	-30.36	-26.93	-26.8	-28.2	-26.6		5.37	6.28	7.04	4.8	5.2	6.5			10.46
Dry	U	370	965		41.94	49.05	45.36		13.9	5.44	14.1	34.5	38.4	40.6	12.3	8.7	13.5		-25.97	-30.65	-26.49	-25.5	-28.4	-26.1		4.35	6.8	5.78	3.8	6.1	5.4		34.28	8.4
Dry	U	360	811		39.83	44.74	43.95		12.98	8.43	13.75	33.8	40.4	40.5	11.8	9.1	13.4		-27.78	-29.26	-29.09	-27.2	-27.9	-29.1		5.36	6.64	6.07	4.9	5.7	5.6		36.33	3.96
Dry	U	370	1040		39.89	47.15	45.46		13.32	6.83	14.1								-26.21	-29.76	-27.88					4.5	6.4	5.9					33.3	10.73
Dry	U	330	649		41.82	44.28	46.76		14.06	8.08	14.58								-27.81	-30.08	-28.72					5.75	7.33	7.06						11.09
Dry	U	290	477		41.21	46.23	45		14.09	10.63	14.75	38.8	40	40.4	13.8	11.7	13.2		-30.5	-32.72	-30.52	-30.1	-31.3	-30.3		5.22	5.18	7.33	4.1	4	6.4		24.52	4.56
Dry	U	330	656		39.25	43.05	40.15		13.14	7.04	13.15								-30.04	-31.54	-30.48					5.78	6.09	7.11					21.89	7.29
Dry	U	345	717		39.5	50.26	43.64		13.33	5.93	14.06	37.5	37.5	41.2	13.4	9.5	13.5		-31.63	-36.24	-31.88	-31.1	-31.6	-31.4		5.62	5.71	7.66	4.6	5.2	6.4		23.46	5.84
Dry	U	340	656		39.98	44.94	45.05		13.76	7.53	14.12		62	39.3		18.7	13		-29.29	-33.75	-29.38		-30.2	-28.8		5.18	6.41	6.71		5.1	5.6		20.84	10.11
Dry	U	325	615		40.45	42.58	43.99		13.21	10.51	14.1	38.6	37.3	40	13.7	10.8	12.7		-29.94	-31.57	-28.62	-29.1	-30.5	-28.6		5.44	6.21	6.87	4.5	5.3	5.7			8.24
Dry	U	310	536		39.4	42.51	43.43		13.6	10.61	14.47								-31.65	-33.98	-32.51					5.85	6.83	7.5					23.33	9.52
Dry	F	422	1180	66.05		46.26	45.41	4.06		6.42	14.78							-31.89		-29.32	-27.04				7.61		7.67	8.42				11.84		7.7
Dry	U	390	991		42.07	48.44	50.6		14.07	9.18	16.11	36.3	40	39	12.4	10	13.3		-25.93	-27.69	-28.07	-25.6	-25.6	-27.2		6.62	7.6	7.78	5.9	6.6	7.2		26.32	4.99
Dry	U	360	762		39.57	46.4	44.21		13.52	8.38	14.57	35.4	39.6	39.9	12.2	10.6	12.6		-26.34	-28.34	-27.79	-25.9	-25.5	-27.6		6.51	7.34	8.44	5.7	6.6	7.4		25.52	5.64
Dry	F	345	811	66.62		43.34	48.34	5.89		6.9	15.81							-34.1		-31.47	-30.16				6.21		6.81	7.5				9.69		7.03
Dry	F	355	842	61.43		43.48	43.38	5.54		5.88	14.32							-33.71		-29.85	-30.45				8.34		8.65	7.82				12.98		7.37
Dry	F	370	920	51.37		42.03	45.45	5.76		9.24	14.91							-34.37		-29.92	-29.15				7.56		6.1	6.77				8.81		7.58
Dry	F	350	756		40.82	44	45.29		13.84	5.2	14.53	37.7	39.3	38.9	13	5.5	12.6		-28.97	-29.73	-30.38	-28.6	-28.3	-30.1		6.33	5.62	7.16	4.7	5.4	5.9		21.68	6.15
Wet	F	380	1300		44.04	45.39	45.93		13.86	5.16	14.25								-29.51	-33.9	-29.26					5.63	6.06	7.35					16.43	5.5
Wet	F	315	700		41.78	54.51	43.81		13.57	7.39	13.7								-30.16	-36.36	-29.26					4.64	5.63	6.29					26.89	6.5
Wet	M	320	800		46.69	55.48	46.72		11.52	5.78	14.48								-33.2	-36.44	-29.24					6.82	6.86	7.15					2.53	10.13
Wet	F	360	1100		44.11	52.08	45.27		13.8	5.43	13.88								-28.6	-33.75	-27.7					5.76	6.32	6.5						7.33
Wet	F	310	700			60.11	46.63			4.31	14.05									-38	-29.87						6.3	6.68						5.54
Wet	F	335	900																														22.46	5.68
Wet	M	305	800																														2.93	7.33
Wet	F	325	750																													7.33		6.51
Wet	F	400	1500		43.9	45.07	56.59		13.58	4.79	9.8								-26.99	-29.94	-31.14					5.95	6.84	6.75					21.37	5.97
Wet	F	420	1750		46.17	60.57	47.27		11.49	4.64	14.25								-28.24	-33.27	-28.07					4.42	6.46	5.84					15.39	4.51
Wet	M	347	1000																														2.73	5.55
Wet	F	330	1000		43.43	56.96	53.13		13.96	7.13	13.93								-27.46	-33.16	-29.47					4.68	5.4	5.47					10.22	7.35
Wet	F	340	1000		45.11	50.04	50.64		13.71	5.92	13								-27.67	-31.19	-28.58					4.83	6.22	5.9					17.86	7.08
Wet	F	380	1900		42.52	61.66	50.33		13.58	4.06	13.62								-29.87	-38.69	-30.81					6.81	6.45	8.33					11.96	5.39
Wet	U	370	1800		49.95	49.07	60.1		15.24	9.02	7.63								-29.98	-33.76	-36.17					6.63	6.67	8.24					16.73	5.86
Wet	F	390	1700		53.61	49.53	50.94		9.69	4.9	13.48								-30.82	-31.24	-26.34					4.81	5.72	6.16					11.66	5.33
Wet	F	370	1300		38.83	46.81	46.66		12.4	5.78	14.22								-29.04	-33.24	-29					7.22	7.24	7.67					17.58	5.84
Wet	F	395	1400		43.02	56.26	49.11		14.05	4.09	14.05								-29.2	-34.38	-29.8					7.24	7.73	8.49					23.05	5.42
Wet	F	270	400		49.62	51.02	48.55		15.87	10.3	14.48								-29.87	-31.96	-29.64					4.07	5.08	5.13
Wet	U	270	400		42.34	45.43	45.31		13.67	7.77	14.19								-23.01	-24.66	-23.24					5.34	6.03	6.43
Wet	U	320	700		43.48	49.89	54.74		11.53	4.96	11.67								-32.83	-35.6	-32.89					6.59	6.79	7.41
Wet	F	340	1000		41.95	57.38	47.72		12.87	5.07	13.65								-30.76	-36.25	-31.39					7.17	7.63	7.84
Wet	F	380	1800		41.41	61.26	62.43		12.52	3.54	8.82								-30.47	-37.58	-34.85					6.12	7.1	7.61
